# Supplementary material for: APOBEC Alteration Contributes to Tumor Growth and Immune Escape in Pan-Cancer
Source: Cancers (Basel). 2022 Jun 8;14(12):2827. doi: 10.3390/cancers14122827 (PMC9221198; doi:10.3390/cancers14122827)
Supplement: Supplementary file 1 [file cancers-14-02827-s001.zip]

Archive with 2 entries (2 files):
- supplementary Figures S1-S7.pdf
- supplementary Table S1.xlsx
