# Supplementary material for: APOBEC Alteration Contributes to Tumor Growth and Immune Escape in Pan-Cancer
Source: Cancers (Basel). 2022 Jun 8;14(12):2827. doi: 10.3390/cancers14122827 (PMC9221198; doi:10.3390/cancers14122827)
Supplement: Supplementary file 1 [file cancers-14-02827-s001.zip › supplementary Table S1.xlsx]

## Sheet: mutation_frequency
The mutation frequency of 11 APOBEC genes across cancer type
Gene	UCEC	CESC	BRCA	BLCA	COAD	SKCM	LGG	LUAD	LUSC	LIHC	ESCA	GBM	HNSC	READ	STAD	OV	PAAD	KICH	KIRC	KIRP	DLBC	CHOL	SARC	PRAD	THYM	THCA	UCS	UVM	LAML	ACC	MESO	TGCT	PCPG
APOBEC1	0.0340265	0.00692042	0.0020284	0.00242718	0.0200501	0.0171306	0.00197628	0.00356506	0.0162933	0	0.00543478	0.00512821	0.00197628	0	0.0115473	0.00229358	0	0	0.00297619	0.00355872	0	0	0	0.00413223	0	0	0.0350877	0	0	0	0	0	0
AICDA	0.0245747	0.00346021	0	0.00485437	0.0150376	0.0149893	0.00395257	0.00713012	0.00610998	0.00549451	0.0108696	0.0102564	0.00395257	0.0147059	0.00461894	0	0	0.030303	0.00297619	0	0	0	0	0.00206612	0	0	0	0	0	0	0	0	0
APOBEC3G	0.0189036	0.0207612	0.0020284	0.00242718	0.0100251	0.00642398	0.00197628	0.00891266	0.00814664	0.00274725	0.00543478	0.00512821	0.00197628	0.0294118	0.00692841	0.00229358	0.00632911	0.0151515	0	0	0	0	0.00421941	0	0	0	0	0	0	0	0	0	0
APOBEC3F	0.0415879	0.00692042	0.0010142	0.00242718	0.0075188	0.0192719	0.00395257	0	0.01222	0	0	0.00769231	0	0.00735294	0.00692841	0	0	0	0	0	0	0	0	0	0.00819672	0	0.0175439	0	0	0	0	0	0
APOBEC4	0.0245747	0.0103806	0.0010142	0.0121359	0.0200501	0.00214133	0.00197628	0.00713012	0.00407332	0.00549451	0	0	0	0.0220588	0.00461894	0.00229358	0	0	0.00297619	0	0	0.0196078	0	0	0	0	0	0	0	0	0	0	0
APOBEC3B	0.0359168	0.00346021	0.0030426	0.00485437	0.0100251	0.0149893	0.00197628	0.00178253	0.0101833	0.00274725	0	0.0025641	0.00592885	0	0.0138568	0.00229358	0.00632911	0	0	0.00355872	0	0	0.00421941	0.00826446	0	0	0	0	0	0	0	0	0
APOBEC3D	0.0396975	0	0	0.00242718	0.0125313	0.012848	0.00197628	0.00891266	0.00610998	0	0	0	0.00395257	0.00735294	0.00461894	0	0.00632911	0	0	0	0.027027	0	0	0	0	0	0	0	0	0	0	0	0
APOBEC2	0.0283554	0.00346021	0.0020284	0.00485437	0.0150376	0.012848	0	0	0	0	0.00543478	0	0	0.00735294	0.00692841	0	0	0	0	0	0	0	0.00421941	0.00206612	0	0.00205339	0	0	0	0	0	0	0
APOBEC3H	0.0170132	0.00346021	0	0.00728155	0.0075188	0.00856531	0.00197628	0.00534759	0.00407332	0.00274725	0	0.00512821	0.00197628	0	0.00230947	0	0	0	0	0	0	0	0	0	0	0	0	0	0	0	0	0	0
APOBEC3C	0.0132325	0.00692042	0.0010142	0.00485437	0.0100251	0.00856531	0	0.00178253	0.00203666	0	0	0	0.00197628	0.00735294	0.00692841	0	0	0	0	0	0	0	0	0	0	0	0	0	0	0	0	0	0
APOBEC3A	0.0113422	0	0.0020284	0	0.0125313	0.0107066	0	0.00356506	0.00203666	0.00274725	0	0	0	0	0	0.00229358	0	0	0	0	0	0	0	0	0	0	0	0	0	0	0	0	0

## Sheet: CNV_frequency
The CNV alteration frequency of 11 APOBEC genes across cancer types
CNV variation type	Cancer type	APOBEC1	APOBEC2	APOBEC3A	APOBEC3B	APOBEC3C	APOBEC3D	APOBEC3F	APOBEC3G	APOBEC3H	APOBEC4	AICDA
Hete.amp (%)	ACC	71.1111	20	4.44444	4.44444	4.44444	4.44444	4.44444	4.44444	4.44444	13.3333	70
Hete.dele (%)	ACC	4.44444	17.7778	53.3333	53.3333	53.3333	53.3333	53.3333	53.3333	53.3333	15.5556	4.44444
Homo.amp (%)	ACC	0	0	0	0	0	0	0	0	0	0	0
Homo.dele (%)	ACC	0	0	0	0	0	0	0	0	0	0	0
Total.amp (%)	ACC	71.1111	20	4.44444	4.44444	4.44444	4.44444	4.44444	4.44444	4.44444	13.3333	70
Total.dele (%)	ACC	4.44444	17.7778	53.3333	53.3333	53.3333	53.3333	53.3333	53.3333	53.3333	15.5556	4.44444
NonCNV (%)	ACC	24.4444	62.2222	42.2222	42.2222	42.2222	42.2222	42.2222	42.2222	42.2222	71.1111	25.5556
Hete.amp (%)	BRCA	21.1111	21.1111	10.2778	10.2778	10.2778	10.2778	10.2778	10.2778	10.2778	63.3333	20.9259
Hete.dele (%)	BRCA	14.1667	15.0926	44.8148	44.8148	44.8148	44.8148	44.8148	44.8148	44.8148	2.22222	14.537
Homo.amp (%)	BRCA	2.77778	1.94444	0.462963	0.462963	0.462963	0.462963	0.462963	0.462963	0.462963	10.5556	2.59259
Homo.dele (%)	BRCA	0.277778	0.185185	0.185185	0.185185	0.185185	0.185185	0.185185	0.185185	0.185185	0	0.277778
Total.amp (%)	BRCA	23.8889	23.0556	10.7407	10.7407	10.7407	10.7407	10.7407	10.7407	10.7407	73.8889	23.5185
Total.dele (%)	BRCA	14.4444	15.2778	45	45	45	45	45	45	45	2.22222	14.8148
NonCNV (%)	BRCA	61.6667	61.6667	44.2593	44.2593	44.2593	44.2593	44.2593	44.2593	44.2593	23.8889	61.6667
Hete.amp (%)	BLCA	29.6569	23.2843	12.7451	12.7451	12.7451	12.7451	12.7451	12.5	12.5	35.7843	29.4118
Hete.dele (%)	BLCA	12.7451	21.0784	41.1765	41.1765	41.1765	41.1765	41.1765	41.1765	40.9314	8.33333	12.9902
Homo.amp (%)	BLCA	1.71569	1.71569	1.22549	1.22549	1.22549	1.22549	1.22549	1.47059	1.47059	4.16667	1.47059
Homo.dele (%)	BLCA	0.490196	0	0.980392	0.980392	0.980392	0.980392	0.980392	0.980392	0.980392	0.245098	0.490196
Total.amp (%)	BLCA	31.3725	25	13.9706	13.9706	13.9706	13.9706	13.9706	13.9706	13.9706	39.951	30.8824
Total.dele (%)	BLCA	13.2353	21.0784	42.1569	42.1569	42.1569	42.1569	42.1569	42.1569	41.9118	8.57843	13.4804
NonCNV (%)	BLCA	55.3922	53.9216	43.8725	43.8725	43.8725	43.8725	43.8725	43.8725	44.1176	51.4706	55.6373
Hete.amp (%)	CESC	18.6441	21.0169	11.5254	11.5254	11.5254	11.5254	11.1864	11.1864	11.1864	50.1695	18.3051
Hete.dele (%)	CESC	14.9153	13.2203	23.7288	23.7288	23.7288	23.7288	24.0678	24.0678	24.0678	2.37288	14.9153
Homo.amp (%)	CESC	0.338983	0.338983	0.338983	0.338983	0.338983	0.338983	0.338983	0.338983	0.338983	2.37288	0.338983
Homo.dele (%)	CESC	0.338983	0	0	0	0	0	0	0	0	0	0.338983
Total.amp (%)	CESC	18.9831	21.3559	11.8644	11.8644	11.8644	11.8644	11.5254	11.5254	11.5254	52.5424	18.6441
Total.dele (%)	CESC	15.2542	13.2203	23.7288	23.7288	23.7288	23.7288	24.0678	24.0678	24.0678	2.37288	15.2542
NonCNV (%)	CESC	65.7627	65.4237	64.4068	64.4068	64.4068	64.4068	64.4068	64.4068	64.4068	45.0847	66.1017
Hete.amp (%)	CHOL	27.7778	22.2222	11.1111	11.1111	13.8889	13.8889	13.8889	13.8889	13.8889	50	27.7778
Hete.dele (%)	CHOL	5.55556	11.1111	13.8889	13.8889	13.8889	13.8889	13.8889	13.8889	13.8889	0	5.55556
Homo.amp (%)	CHOL	2.77778	2.77778	0	0	0	0	0	0	0	13.8889	2.77778
Homo.dele (%)	CHOL	0	0	2.77778	2.77778	0	0	0	0	0	0	0
Total.amp (%)	CHOL	30.5556	25	11.1111	11.1111	13.8889	13.8889	13.8889	13.8889	13.8889	63.8889	30.5556
Total.dele (%)	CHOL	5.55556	11.1111	16.6667	16.6667	13.8889	13.8889	13.8889	13.8889	13.8889	0	5.55556
NonCNV (%)	CHOL	63.8889	63.8889	72.2222	72.2222	72.2222	72.2222	72.2222	72.2222	72.2222	36.1111	63.8889
Hete.amp (%)	COAD	21.5078	20.6208	2.88248	2.88248	2.88248	2.88248	2.88248	2.88248	2.88248	20.8426	21.7295
Hete.dele (%)	COAD	11.9734	6.87361	33.7029	33.7029	33.7029	33.7029	33.7029	33.7029	33.7029	9.53437	11.5299
Homo.amp (%)	COAD	0.665188	0.665188	0	0	0	0	0	0	0	0.443459	0
Homo.dele (%)	COAD	0	0	0	0	0	0	0	0	0	0	0
Total.amp (%)	COAD	22.1729	21.286	2.88248	2.88248	2.88248	2.88248	2.88248	2.88248	2.88248	21.286	21.7295
Total.dele (%)	COAD	11.9734	6.87361	33.7029	33.7029	33.7029	33.7029	33.7029	33.7029	33.7029	9.53437	11.5299
NonCNV (%)	COAD	65.8537	71.8404	63.4146	63.4146	63.4146	63.4146	63.4146	63.4146	63.4146	69.1796	66.7406
Hete.amp (%)	DLBC	12.5	16.6667	2.08333	2.08333	2.08333	2.08333	2.08333	2.08333	2.08333	27.0833	12.5
Hete.dele (%)	DLBC	10.4167	4.16667	6.25	6.25	6.25	6.25	6.25	6.25	6.25	4.16667	12.5
Homo.amp (%)	DLBC	0	4.16667	0	0	0	0	0	0	0	6.25	0
Homo.dele (%)	DLBC	0	0	0	0	0	0	0	0	0	0	0
Total.amp (%)	DLBC	12.5	20.8333	2.08333	2.08333	2.08333	2.08333	2.08333	2.08333	2.08333	33.3333	12.5
Total.dele (%)	DLBC	10.4167	4.16667	6.25	6.25	6.25	6.25	6.25	6.25	6.25	4.16667	12.5
NonCNV (%)	DLBC	77.0833	75	91.6667	91.6667	91.6667	91.6667	91.6667	91.6667	91.6667	62.5	75
Hete.amp (%)	ESCA	32.0652	24.4565	17.9348	17.9348	17.9348	17.9348	17.9348	17.9348	17.9348	44.5652	32.0652
Hete.dele (%)	ESCA	18.4783	15.2174	38.0435	38.0435	38.0435	38.0435	38.0435	38.0435	38.0435	8.69565	18.4783
Homo.amp (%)	ESCA	1.08696	7.6087	0.543478	0.543478	0.543478	0.543478	0.543478	0.543478	0.543478	2.71739	1.08696
Homo.dele (%)	ESCA	0	0	0	0	0	0	0	0	0	0	0
Total.amp (%)	ESCA	33.1522	32.0652	18.4783	18.4783	18.4783	18.4783	18.4783	18.4783	18.4783	47.2826	33.1522
Total.dele (%)	ESCA	18.4783	15.2174	38.0435	38.0435	38.0435	38.0435	38.0435	38.0435	38.0435	8.69565	18.4783
NonCNV (%)	ESCA	48.3696	52.7174	43.4783	43.4783	43.4783	43.4783	43.4783	43.4783	43.4783	44.0217	48.3696
Hete.amp (%)	GBM	10.3986	4.50607	6.06586	6.06586	5.89255	5.89255	5.89255	5.89255	5.89255	16.9844	10.052
Hete.dele (%)	GBM	9.70537	13.5182	33.6222	33.6222	33.6222	33.6222	33.6222	33.4489	33.4489	2.59965	10.7452
Homo.amp (%)	GBM	1.03986	0.17331	0.17331	0.17331	0.17331	0.17331	0.17331	0.34662	0.34662	0	0.866551
Homo.dele (%)	GBM	0	0	0	0	0	0	0	0	0	0	0.34662
Total.amp (%)	GBM	11.4385	4.67938	6.23917	6.23917	6.06586	6.06586	6.06586	6.23917	6.23917	16.9844	10.9185
Total.dele (%)	GBM	9.70537	13.5182	33.6222	33.6222	33.6222	33.6222	33.6222	33.4489	33.4489	2.59965	11.0919
NonCNV (%)	GBM	78.8562	81.8024	60.1386	60.1386	60.312	60.312	60.312	60.312	60.312	80.4159	77.9896
Hete.amp (%)	HNSC	29.5019	17.6245	21.6475	21.6475	21.8391	21.8391	21.8391	21.8391	21.8391	24.7126	29.6935
Hete.dele (%)	HNSC	8.04598	13.2184	14.5594	14.5594	14.751	14.751	14.5594	14.5594	14.5594	7.08812	8.23755
Homo.amp (%)	HNSC	1.53257	1.14943	0.191571	0.191571	0.191571	0.191571	0.383142	0.383142	0.383142	1.14943	1.53257
Homo.dele (%)	HNSC	0	0	0	0	0	0	0	0	0	0	0.191571
Total.amp (%)	HNSC	31.0345	18.7739	21.8391	21.8391	22.0307	22.0307	22.2222	22.2222	22.2222	25.8621	31.2261
Total.dele (%)	HNSC	8.04598	13.2184	14.5594	14.5594	14.751	14.751	14.5594	14.5594	14.5594	7.08812	8.42912
NonCNV (%)	HNSC	60.9195	68.0077	63.6015	63.6015	63.2184	63.2184	63.2184	63.2184	63.2184	67.0498	60.3448
Hete.amp (%)	KICH	31.8182	3.0303	28.7879	28.7879	28.7879	28.7879	28.7879	28.7879	28.7879	1.51515	31.8182
Hete.dele (%)	KICH	1.51515	77.2727	12.1212	12.1212	12.1212	12.1212	13.6364	13.6364	13.6364	77.2727	1.51515
Homo.amp (%)	KICH	0	0	0	0	0	0	0	0	0	0	0
Homo.dele (%)	KICH	0	0	0	0	0	0	0	0	0	0	0
Total.amp (%)	KICH	31.8182	3.0303	28.7879	28.7879	28.7879	28.7879	28.7879	28.7879	28.7879	1.51515	31.8182
Total.dele (%)	KICH	1.51515	77.2727	12.1212	12.1212	12.1212	12.1212	13.6364	13.6364	13.6364	77.2727	1.51515
NonCNV (%)	KICH	66.6667	19.697	59.0909	59.0909	59.0909	59.0909	57.5758	57.5758	57.5758	21.2121	66.6667
Hete.amp (%)	KIRC	23.2955	2.08333	7.76515	7.76515	7.76515	7.76515	7.76515	7.76515	7.76515	10.9848	23.1061
Hete.dele (%)	KIRC	1.32576	18.9394	7.38636	7.38636	7.38636	7.38636	7.38636	7.38636	7.38636	6.25	1.32576
Homo.amp (%)	KIRC	0	0	0	0	0	0	0	0.189394	0.189394	0.378788	0
Homo.dele (%)	KIRC	0	0	0	0	0	0	0	0	0	0	0
Total.amp (%)	KIRC	23.2955	2.08333	7.76515	7.76515	7.76515	7.76515	7.76515	7.95455	7.95455	11.3636	23.1061
Total.dele (%)	KIRC	1.32576	18.9394	7.38636	7.38636	7.38636	7.38636	7.38636	7.38636	7.38636	6.25	1.32576
NonCNV (%)	KIRC	75.3788	78.9773	84.8485	84.8485	84.8485	84.8485	84.8485	84.6591	84.6591	82.3864	75.5682
Hete.amp (%)	KIRP	39.2361	2.43056	2.08333	2.08333	2.08333	2.08333	2.08333	2.08333	2.08333	6.25	39.2361
Hete.dele (%)	KIRP	0.694444	7.63889	20.4861	20.4861	20.4861	20.4861	20.4861	20.4861	20.4861	6.94444	0.694444
Homo.amp (%)	KIRP	0	0.694444	0	0	0	0	0	0	0	0	0
Homo.dele (%)	KIRP	0.347222	0	0	0	0	0	0	0	0	0.347222	0.347222
Total.amp (%)	KIRP	39.2361	3.125	2.08333	2.08333	2.08333	2.08333	2.08333	2.08333	2.08333	6.25	39.2361
Total.dele (%)	KIRP	1.04167	7.63889	20.4861	20.4861	20.4861	20.4861	20.4861	20.4861	20.4861	7.29167	1.04167
NonCNV (%)	KIRP	59.7222	89.2361	77.4306	77.4306	77.4306	77.4306	77.4306	77.4306	77.4306	86.4583	59.7222
Hete.amp (%)	LIHC	11.0811	34.8649	14.0541	14.0541	14.0541	14.0541	14.0541	14.0541	14.0541	62.7027	11.0811
Hete.dele (%)	LIHC	21.3514	2.97297	19.7297	19.7297	20	20	20	20	20	1.62162	21.6216
Homo.amp (%)	LIHC	0	2.97297	0.810811	0.810811	0.810811	0.810811	0.810811	0.810811	0.810811	9.45946	0
Homo.dele (%)	LIHC	0	0	0	0	0	0	0	0	0	0	0
Total.amp (%)	LIHC	11.0811	37.8378	14.8649	14.8649	14.8649	14.8649	14.8649	14.8649	14.8649	72.1622	11.0811
Total.dele (%)	LIHC	21.3514	2.97297	19.7297	19.7297	20	20	20	20	20	1.62162	21.6216
NonCNV (%)	LIHC	67.5676	59.1892	65.4054	65.4054	65.1351	65.1351	65.1351	65.1351	65.1351	26.2162	67.2973
Hete.amp (%)	LGG	7.40741	1.16959	4.2885	4.2885	4.48343	4.48343	4.48343	4.48343	4.48343	5.84795	7.40741
Hete.dele (%)	LGG	3.89864	4.87329	11.501	11.501	11.501	11.501	11.6959	11.6959	11.6959	2.92398	4.48343
Homo.amp (%)	LGG	5.06823	0.779727	0.779727	0.779727	0.584795	0.584795	0.584795	0.584795	0.584795	0.389864	4.48343
Homo.dele (%)	LGG	0	0.194932	0.584795	0.584795	0.584795	0.584795	0.584795	0.584795	0.584795	0	0.194932
Total.amp (%)	LGG	12.4756	1.94932	5.06823	5.06823	5.06823	5.06823	5.06823	5.06823	5.06823	6.23782	11.8908
Total.dele (%)	LGG	3.89864	5.06823	12.0858	12.0858	12.0858	12.0858	12.2807	12.2807	12.2807	2.92398	4.67836
NonCNV (%)	LGG	83.6257	92.9825	82.846	82.846	82.846	82.846	82.6511	82.6511	82.6511	90.8382	83.4308
Hete.amp (%)	LUAD	26.5504	32.9457	12.7907	12.7907	12.7907	12.7907	12.7907	12.7907	12.7907	64.7287	26.3566
Hete.dele (%)	LUAD	23.8372	13.1783	43.6047	43.6047	43.6047	43.6047	43.6047	43.6047	43.6047	2.71318	24.4186
Homo.amp (%)	LUAD	1.16279	3.48837	0.581395	0.581395	0.581395	0.581395	0.581395	0.775194	0.775194	5.42636	0.968992
Homo.dele (%)	LUAD	1.35659	0	0.193798	0.193798	0.193798	0.193798	0.193798	0.193798	0.193798	0	1.55039
Total.amp (%)	LUAD	27.7132	36.4341	13.3721	13.3721	13.3721	13.3721	13.3721	13.5659	13.5659	70.155	27.3256
Total.dele (%)	LUAD	25.1938	13.1783	43.7984	43.7984	43.7984	43.7984	43.7984	43.7984	43.7984	2.71318	25.969
NonCNV (%)	LUAD	47.093	50.3876	42.8295	42.8295	42.8295	42.8295	42.8295	42.6357	42.6357	27.1318	46.7054
Hete.amp (%)	LUSC	45.9082	25.7485	45.7086	45.7086	45.7086	45.7086	45.7086	45.7086	45.7086	48.1038	45.7086
Hete.dele (%)	LUSC	6.98603	21.5569	19.3613	19.3613	19.3613	19.3613	19.3613	19.3613	19.3613	5.18962	7.18563
Homo.amp (%)	LUSC	3.99202	1.59681	1.1976	1.1976	1.1976	1.1976	1.1976	1.1976	1.1976	2.59481	3.99202
Homo.dele (%)	LUSC	0	0.199601	0	0	0	0	0	0	0	0	0
Total.amp (%)	LUSC	49.9002	27.3453	46.9062	46.9062	46.9062	46.9062	46.9062	46.9062	46.9062	50.6986	49.7006
Total.dele (%)	LUSC	6.98603	21.7565	19.3613	19.3613	19.3613	19.3613	19.3613	19.3613	19.3613	5.18962	7.18563
NonCNV (%)	LUSC	43.1138	50.8982	33.7325	33.7325	33.7325	33.7325	33.7325	33.7325	33.7325	44.1118	43.1138
Hete.amp (%)	MESO	17.2414	9.1954	2.29885	2.29885	2.29885	2.29885	2.29885	2.29885	2.29885	20.6897	18.3908
Hete.dele (%)	MESO	11.4943	10.3448	79.3103	79.3103	79.3103	79.3103	79.3103	79.3103	79.3103	3.44828	9.1954
Homo.amp (%)	MESO	0	1.14943	0	0	0	0	0	0	0	3.44828	0
Homo.dele (%)	MESO	0	0	0	0	0	0	0	0	0	0	0
Total.amp (%)	MESO	17.2414	10.3448	2.29885	2.29885	2.29885	2.29885	2.29885	2.29885	2.29885	24.1379	18.3908
Total.dele (%)	MESO	11.4943	10.3448	79.3103	79.3103	79.3103	79.3103	79.3103	79.3103	79.3103	3.44828	9.1954
NonCNV (%)	MESO	71.2644	79.3103	18.3908	18.3908	18.3908	18.3908	18.3908	18.3908	18.3908	72.4138	72.4138
Hete.amp (%)	SKCM	17.7112	44.9591	35.9673	35.9673	36.5123	36.5123	36.2398	36.2398	36.2398	50.4087	17.1662
Hete.dele (%)	SKCM	16.0763	10.8992	9.53678	9.53678	9.26431	9.26431	9.26431	9.26431	9.26431	5.72207	15.5313
Homo.amp (%)	SKCM	0.817439	3.26975	2.45232	2.45232	2.17984	2.17984	2.45232	2.45232	2.45232	2.99728	1.08992
Homo.dele (%)	SKCM	0.27248	0	0.27248	0.27248	0	0	0	0	0	0.27248	0.544959
Total.amp (%)	SKCM	18.5286	48.2289	38.4196	38.4196	38.6921	38.6921	38.6921	38.6921	38.6921	53.406	18.2561
Total.dele (%)	SKCM	16.3488	10.8992	9.80926	9.80926	9.26431	9.26431	9.26431	9.26431	9.26431	5.99455	16.0763
NonCNV (%)	SKCM	65.1226	40.8719	51.7711	51.7711	52.0436	52.0436	52.0436	52.0436	52.0436	40.5995	65.6676
Hete.amp (%)	OV	43.3506	34.5423	6.39033	6.39033	6.56304	6.56304	6.39033	6.39033	6.21762	47.8411	43.696
Hete.dele (%)	OV	13.1261	19.8618	76.8566	76.8566	77.2021	77.2021	77.2021	77.2021	77.2021	5.00864	13.6442
Homo.amp (%)	OV	9.32642	5.69948	2.07254	2.07254	1.72712	1.72712	1.89983	1.89983	1.89983	7.59931	9.49914
Homo.dele (%)	OV	0.345423	0	0.345423	0.345423	0.345423	0.345423	0.345423	0.345423	0.345423	0	0.172712
Total.amp (%)	OV	52.677	40.2418	8.46287	8.46287	8.29016	8.29016	8.29016	8.29016	8.11744	55.4404	53.1952
Total.dele (%)	OV	13.4715	19.8618	77.2021	77.2021	77.5475	77.5475	77.5475	77.5475	77.5475	5.00864	13.8169
NonCNV (%)	OV	33.8515	39.8964	14.3351	14.3351	14.1623	14.1623	14.1623	14.1623	14.3351	39.5509	32.9879
Hete.amp (%)	PAAD	16.3043	6.52174	4.8913	4.8913	4.8913	4.8913	4.8913	4.8913	4.8913	29.8913	15.7609
Hete.dele (%)	PAAD	14.1304	29.3478	26.087	26.087	26.087	26.087	26.087	26.087	26.087	3.80435	15.2174
Homo.amp (%)	PAAD	2.17391	1.08696	0.543478	0.543478	0.543478	0.543478	0.543478	0.543478	0.543478	2.17391	1.63043
Homo.dele (%)	PAAD	0	0	0	0	0	0	0	0	0	0	0.543478
Total.amp (%)	PAAD	18.4783	7.6087	5.43478	5.43478	5.43478	5.43478	5.43478	5.43478	5.43478	32.0652	17.3913
Total.dele (%)	PAAD	14.1304	29.3478	26.087	26.087	26.087	26.087	26.087	26.087	26.087	3.80435	15.7609
NonCNV (%)	PAAD	67.3913	63.0435	68.4783	68.4783	68.4783	68.4783	68.4783	68.4783	68.4783	64.1304	66.8478
Hete.amp (%)	PCPG	7.40741	8.02469	1.85185	1.85185	1.85185	1.85185	1.85185	1.85185	1.85185	12.963	6.79012
Hete.dele (%)	PCPG	1.23457	1.23457	39.5062	39.5062	38.8889	38.8889	38.2716	38.2716	37.6543	8.64198	1.85185
Homo.amp (%)	PCPG	0	0.617284	0	0	0	0	0	0	0	2.46914	0
Homo.dele (%)	PCPG	0	0	0	0	0	0	0	0	0	0	0
Total.amp (%)	PCPG	7.40741	8.64198	1.85185	1.85185	1.85185	1.85185	1.85185	1.85185	1.85185	15.4321	6.79012
Total.dele (%)	PCPG	1.23457	1.23457	39.5062	39.5062	38.8889	38.8889	38.2716	38.2716	37.6543	8.64198	1.85185
NonCNV (%)	PCPG	91.358	90.1235	58.642	58.642	59.2593	59.2593	59.8765	59.8765	60.4938	75.9259	91.358
Hete.amp (%)	PRAD	3.04878	3.86179	1.01626	1.01626	1.01626	1.01626	1.01626	1.01626	1.01626	5.89431	2.84553
Hete.dele (%)	PRAD	14.2276	4.87805	9.95935	9.95935	9.95935	9.95935	9.95935	9.95935	9.95935	2.03252	15.0407
Homo.amp (%)	PRAD	0	0.203252	0	0	0	0	0	0	0	0.203252	0
Homo.dele (%)	PRAD	1.42276	0.203252	0	0	0	0	0	0	0	0.406504	1.82927
Total.amp (%)	PRAD	3.04878	4.06504	1.01626	1.01626	1.01626	1.01626	1.01626	1.01626	1.01626	6.09756	2.84553
Total.dele (%)	PRAD	15.6504	5.0813	9.95935	9.95935	9.95935	9.95935	9.95935	9.95935	9.95935	2.43902	16.8699
NonCNV (%)	PRAD	81.3008	90.8537	89.0244	89.0244	89.0244	89.0244	89.0244	89.0244	89.0244	91.4634	80.2846
Hete.amp (%)	STAD	21.3152	20.8617	7.70975	7.70975	7.70975	7.70975	7.48299	7.48299	7.48299	31.5193	20.6349
Hete.dele (%)	STAD	16.78	9.29705	32.6531	32.6531	32.6531	32.6531	32.6531	32.8798	32.8798	3.85488	17.4603
Homo.amp (%)	STAD	1.13379	4.53515	0.453515	0.453515	0.453515	0.453515	0.453515	0.453515	0.453515	1.36054	1.36054
Homo.dele (%)	STAD	0.453515	0.226757	0.226757	0.226757	0.226757	0.226757	0.226757	0.226757	0.226757	0	0.680272
Total.amp (%)	STAD	22.449	25.3968	8.16327	8.16327	8.16327	8.16327	7.93651	7.93651	7.93651	32.8798	21.9955
Total.dele (%)	STAD	17.2336	9.52381	32.8798	32.8798	32.8798	32.8798	32.8798	33.1066	33.1066	3.85488	18.1406
NonCNV (%)	STAD	60.3175	65.0794	58.9569	58.9569	58.9569	58.9569	59.1837	58.9569	58.9569	63.2653	59.8639
Hete.amp (%)	TGCT	78	18.6667	24.6667	24.6667	24.6667	24.6667	24.6667	24.6667	24.6667	46.6667	77.3333
Hete.dele (%)	TGCT	0	8.66667	32	32	32	32	32	32	32	1.33333	0
Homo.amp (%)	TGCT	20	0.666667	0	0	0	0	0	0	0	0	20.6667
Homo.dele (%)	TGCT	0	0	0	0	0	0	0	0	0	0	0
Total.amp (%)	TGCT	98	19.3333	24.6667	24.6667	24.6667	24.6667	24.6667	24.6667	24.6667	46.6667	98
Total.dele (%)	TGCT	0	8.66667	32	32	32	32	32	32	32	1.33333	0
NonCNV (%)	TGCT	2	72	43.3333	43.3333	43.3333	43.3333	43.3333	43.3333	43.3333	52	2
Hete.amp (%)	THYM	2.43902	0	3.25203	3.25203	3.25203	3.25203	3.25203	3.25203	3.25203	19.5122	2.43902
Hete.dele (%)	THYM	6.50407	16.2602	12.1951	12.1951	12.1951	12.1951	12.1951	12.1951	12.1951	0	6.50407
Homo.amp (%)	THYM	0.813008	0.813008	0	0	0	0	0	0	0	0.813008	0.813008
Homo.dele (%)	THYM	0	0	1.62602	1.62602	1.62602	1.62602	1.62602	1.62602	1.62602	0	0
Total.amp (%)	THYM	3.25203	0.813008	3.25203	3.25203	3.25203	3.25203	3.25203	3.25203	3.25203	20.3252	3.25203
Total.dele (%)	THYM	6.50407	16.2602	13.8211	13.8211	13.8211	13.8211	13.8211	13.8211	13.8211	0	6.50407
NonCNV (%)	THYM	90.2439	82.9268	82.9268	82.9268	82.9268	82.9268	82.9268	82.9268	82.9268	79.6748	90.2439
Hete.amp (%)	THCA	2.60521	0.400802	0.400802	0.400802	0.400802	0.400802	0.400802	0.400802	0.400802	5.01002	2.60521
Hete.dele (%)	THCA	0.200401	0.801603	17.8357	17.8357	17.8357	17.8357	17.8357	17.8357	17.8357	0.601202	0.200401
Homo.amp (%)	THCA	0	0	0	0	0	0	0	0	0	0.601202	0
Homo.dele (%)	THCA	0	0	0	0	0	0	0	0	0	0	0
Total.amp (%)	THCA	2.60521	0.400802	0.400802	0.400802	0.400802	0.400802	0.400802	0.400802	0.400802	5.61122	2.60521
Total.dele (%)	THCA	0.200401	0.801603	17.8357	17.8357	17.8357	17.8357	17.8357	17.8357	17.8357	0.601202	0.200401
NonCNV (%)	THCA	97.1944	98.7976	81.7635	81.7635	81.7635	81.7635	81.7635	81.7635	81.7635	93.7876	97.1944
Hete.amp (%)	UCS	35.7143	58.9286	26.7857	26.7857	25	25	25	25	25	66.0714	37.5
Hete.dele (%)	UCS	23.2143	8.92857	57.1429	57.1429	57.1429	57.1429	57.1429	57.1429	57.1429	5.35714	21.4286
Homo.amp (%)	UCS	1.78571	1.78571	0	0	0	0	0	0	0	1.78571	1.78571
Homo.dele (%)	UCS	0	0	1.78571	1.78571	1.78571	1.78571	1.78571	1.78571	1.78571	0	0
Total.amp (%)	UCS	37.5	60.7143	26.7857	26.7857	25	25	25	25	25	67.8571	39.2857
Total.dele (%)	UCS	23.2143	8.92857	58.9286	58.9286	58.9286	58.9286	58.9286	58.9286	58.9286	5.35714	21.4286
NonCNV (%)	UCS	39.2857	30.3571	14.2857	14.2857	16.0714	16.0714	16.0714	16.0714	16.0714	26.7857	39.2857
Hete.amp (%)	UVM	3.75	43.75	8.75	8.75	8.75	8.75	8.75	8.75	8.75	12.5	3.75
Hete.dele (%)	UVM	2.5	0	0	0	0	0	0	0	0	0	2.5
Homo.amp (%)	UVM	0	7.5	0	0	0	0	0	0	0	0	0
Homo.dele (%)	UVM	1.25	0	0	0	0	0	0	0	0	0	1.25
Total.amp (%)	UVM	3.75	51.25	8.75	8.75	8.75	8.75	8.75	8.75	8.75	12.5	3.75
Total.dele (%)	UVM	3.75	0	0	0	0	0	0	0	0	0	3.75
NonCNV (%)	UVM	92.5	48.75	91.25	91.25	91.25	91.25	91.25	91.25	91.25	87.5	92.5
Hete.amp (%)	UCEC	14.1002	17.2542	7.23562	7.23562	7.05009	7.05009	7.05009	6.86456	6.67904	40.4453	13.9147
Hete.dele (%)	UCEC	8.71985	3.15399	19.8516	19.8516	19.8516	19.8516	19.8516	19.8516	19.8516	1.48423	9.09091
Homo.amp (%)	UCEC	0.556586	0.556586	1.11317	1.11317	1.2987	1.2987	1.2987	1.48423	1.48423	3.15399	0.556586
Homo.dele (%)	UCEC	0.185529	0	0.185529	0.185529	0.185529	0.185529	0.185529	0.185529	0.185529	0	0.185529
Total.amp (%)	UCEC	14.6568	17.8108	8.34879	8.34879	8.34879	8.34879	8.34879	8.34879	8.16327	43.5993	14.4712
Total.dele (%)	UCEC	8.90538	3.15399	20.0371	20.0371	20.0371	20.0371	20.0371	20.0371	20.0371	1.48423	9.27644
NonCNV (%)	UCEC	76.4378	79.0353	71.6141	71.6141	71.6141	71.6141	71.6141	71.6141	71.7996	54.9165	76.2523
Hete.amp (%)	READ	20.6061	29.0909	5.45455	5.45455	4.84848	4.84848	4.84848	4.84848	4.84848	28.4848	21.2121
Hete.dele (%)	READ	13.9394	6.66667	38.1818	38.1818	38.1818	38.1818	38.1818	38.1818	38.1818	7.87879	15.1515
Homo.amp (%)	READ	0.606061	1.21212	0	0	0	0	0	0	0	1.21212	0.606061
Homo.dele (%)	READ	0	0	0	0	0	0	0	0	0	0	0
Total.amp (%)	READ	21.2121	30.303	5.45455	5.45455	4.84848	4.84848	4.84848	4.84848	4.84848	29.697	21.8182
Total.dele (%)	READ	13.9394	6.66667	38.1818	38.1818	38.1818	38.1818	38.1818	38.1818	38.1818	7.87879	15.1515
NonCNV (%)	READ	64.8485	63.0303	56.3636	56.3636	56.9697	56.9697	56.9697	56.9697	56.9697	62.4242	63.0303
Hete.amp (%)	SARC	15.1751	19.0661	26.07	26.07	26.07	26.07	25.6809	25.6809	26.07	25.6809	14.3969
Hete.dele (%)	SARC	30.7393	22.179	26.07	26.07	26.07	26.07	26.07	26.07	26.07	15.1751	29.1829
Homo.amp (%)	SARC	2.33463	2.72374	1.16732	1.16732	1.16732	1.16732	1.16732	1.16732	1.16732	2.72374	3.89105
Homo.dele (%)	SARC	0	0	0	0	0	0	0.389105	0.389105	0	0	0.389105
Total.amp (%)	SARC	17.5097	21.7899	27.2374	27.2374	27.2374	27.2374	26.8482	26.8482	27.2374	28.4047	18.2879
Total.dele (%)	SARC	30.7393	22.179	26.07	26.07	26.07	26.07	26.4591	26.4591	26.07	15.1751	29.572
NonCNV (%)	SARC	51.751	56.0311	46.6926	46.6926	46.6926	46.6926	46.6926	46.6926	46.6926	56.4202	52.1401
Hete.amp (%)	LAML	0	0.52356	4.71204	4.71204	4.71204	4.71204	4.71204	4.71204	4.71204	1.04712	0
Hete.dele (%)	LAML	2.09424	0	1.04712	1.04712	1.04712	1.04712	1.04712	1.04712	1.04712	0	2.6178
Homo.amp (%)	LAML	0	0	0	0	0	0	0	0	0	0.52356	0
Homo.dele (%)	LAML	0	0	0	0	0	0	0	0	0	0	0
Total.amp (%)	LAML	0	0.52356	4.71204	4.71204	4.71204	4.71204	4.71204	4.71204	4.71204	1.57068	0
Total.dele (%)	LAML	2.09424	0	1.04712	1.04712	1.04712	1.04712	1.04712	1.04712	1.04712	0	2.6178
NonCNV (%)	LAML	97.9058	99.4764	94.2408	94.2408	94.2408	94.2408	94.2408	94.2408	94.2408	98.4293	97.3822
Note:
Total.amp (%): the percentage of samples with copy number amplification, including heterozygous and homozygous amplification.
Total.dele (%): the percentage of samples with copy number deletion, including heterozygous and homozygous deletion.
Hete.amp (%): the percentage of samples with copy number heterozygous amplification.
Hete.dele (%): the percentage of samples with copy number heterozygous deletion.
Homo.amp (%): the percentage of samples with copy number homozygous amplification.
Homo.dele (%): the percentage of samples with copy number homozygous deletion.

## Sheet: Expression alteration
The gene expression alterations (log2FC; pvalue) of 11 APOBEC genes in 16 cancer types
Gene	LIHC (log2FC; pvalue)	BRCA (log2FC; pvalue)	KICH (log2FC; pvalue)	KIRC (log2FC; pvalue)	KIRP (log2FC; pvalue)	STAD (log2FC; pvalue)	LUAD (log2FC; pvalue)	LUSC (log2FC; pvalue)	BLCA (log2FC; pvalue)	COAD (log2FC; pvalue)	READ (log2FC; pvalue)	HNSC (log2FC; pvalue)	PRAD (log2FC; pvalue)	THCA (log2FC; pvalue)	UCEC (log2FC; pvalue)	ESCA (log2FC; pvalue)
APOBEC1	--	--	--	--	--	-3.0711; 0	6.7236; 0	--	--	0.2393; 0.2867	2.1982; 0	--	--	--	--	0.3672; 0.7018
APOBEC2	--	-0.8702; 0	-1.2078; 0	-0.0233; 0.8482	0.0888; 0.6596	-2.0862; 0	0.445; 0.0664	-1.6068; 0	--	--	--	-3.3651; 0	-1.2316; 3e-04	1.141; 0	--	-3.6399; 0
APOBEC3A	-1.8449; 0	1.6448; 0	-0.5768; 0.124	1.1864; 0	0.294; 0.2684	-0.2344; 0.4466	-1.2925; 0	0.4041; 0.1437	-1.8656; 4e-04	-2.8357; 0	-0.3079; 0.5173	-0.0846; 0.7668	-0.7618; 0.001	-0.1617; 0.4309	1.8291; 0	4.0722; 0
APOBEC3B	1.872; 0	2.6035; 0	1.0151; 0.0021	1.0043; 0	1.0981; 0	1.3791; 0	2.2296; 0	3.4508; 0	1.8131; 0	-1.7449; 0	-0.7356; 0.0098	1.6441; 0	0.5447; 2e-04	-1.1975; 0	2.8631; 0	1.9218; 0
APOBEC3C	-0.4477; 0.0203	-0.7525; 0	-0.8132; 0.0043	2.1009; 0	1.9157; 0	-0.4835; 0.0042	-0.0774; 0.4805	0.4459; 0	0.1872; 0.3269	-0.583; 9e-04	-1.0534; 6e-04	0.1181; 0.2854	-2.0873; 0	0.1825; 0.0251	-1.3763; 0	0.9042; 0.0025
APOBEC3D	0.2431; 0.2263	0.169; 0.1226	0.4024; 0.1768	2.0102; 0	1.6054; 0	-0.2286; 0.2286	0.5478; 0	0.4931; 0.001	0.2138; 0.393	-0.6633; 0	-0.567; 0.0509	0.9519; 0	-1.2646; 0	-0.4225; 0.0058	-0.3054; 0.1491	0.2674; 0.4398
APOBEC3F	-0.1353; 0.373	0.1953; 0.0256	-0.2715; 0.0636	1.0995; 0	0.788; 0	0.2173; 0.1717	0.4266; 1e-04	0.7534; 0	0.4865; 0.0162	-0.2942; 0.0248	-0.3986; 0.1078	0.5995; 0	-1.1499; 0	-0.0437; 0.5462	-0.0633; 0.6955	1.2179; 0
APOBEC3G	-0.0492; 0.7823	0.1737; 0.1244	-0.6636; 0.0026	2.3263; 0	1.0622; 0	-0.0328; 0.8692	0.1942; 0.1523	0.2438; 0.1051	0.7988; 0.006	-0.3281; 0.0838	-0.6679; 0.0414	1.0333; 0	-1.9664; 0	0.0059; 0.9623	-0.7391; 6e-04	1.3037; 5e-04
APOBEC3H	0.5933; 0.0031	1.0469; 0	-0.0801; 0.7398	2.9089; 0	1.9038; 0	0.5523; 0.0233	0.4196; 0.011	0.0133; 0.9361	1.0093; 0.0015	0.2297; 0.2625	0.4229; 0.2516	1.2005; 0	-0.5348; 0.0018	1.546; 0	0.1584; 0.4854	0.5891; 0.2052
APOBEC4	--	--	--	--	--	1.0873; 0.0017	-1.9111; 0	-3.0004; 0	--	--	--	--	--	--	-0.321; 0.5615	-0.5917; 0.4166
AICDA	--	--	--	4.4393; 0	3.3739; 0	0.4568; 0.2379	-0.8145; 0.0017	-0.6237; 0.0296	--	--	--	--	--	--	--	0.686; 0.2804
Note:
"--": there was no difference in gene expression between TCGA normal and TCGA cancer samples.
